# Supplementary material for: NTRK1 Fusion in Glioblastoma Multiforme
Source: PLoS One. 2014 Mar 19;9(3):e91940. doi: 10.1371/journal.pone.0091940 (PMC3960150; doi:10.1371/journal.pone.0091940)
Supplement: Table S2 — Numbers of total RNA-Seq reads and predicted fusions in each sample. (XLSX) [file pone.0091940.s008.xlsx]

## Sheet: Table S2
Table S2 Numbers of total RNA-Seq reads and predicted fusions in each sample.
Sample Name	Total Reads	Number of fusion
G17188.TCGA-02-0047-01A-01R-1849-01.2	48834310	7
G17189.TCGA-06-0132-01A-02R-1849-01.2	51162516	8
G17190.TCGA-06-0174-01A-01R-1849-01.2	50912160	14
G17191.TCGA-06-0211-01A-01R-1849-01.2	54897112	8
G17192.TCGA-06-0645-01A-01R-1849-01.2	51740011	7
G17193.TCGA-06-0743-01A-01R-1849-01.2	52835537	8
G17194.TCGA-02-0055-01A-01R-1849-01.2	52132534	13
G17195.TCGA-06-0138-01A-02R-1849-01.2	46037403	11
G17196.TCGA-06-0178-01A-01R-1849-01.2	49325646	12
G17197.TCGA-06-0211-01B-01R-1849-01.2	59897884	10
G17198.TCGA-06-0646-01A-01R-1849-01.2	51514938	4
G17199.TCGA-06-0744-01A-01R-1849-01.2	53639390	5
G17200.TCGA-06-0125-01A-01R-1849-01.2	60545148	6
G17201.TCGA-06-0156-01A-02R-1849-01.2	50935118	6
G17202.TCGA-06-0184-01A-01R-1849-01.2	59066255	8
G17203.TCGA-06-0211-02A-02R-2005-01.2	49004041	11
G17204.TCGA-08-0386-01A-01R-1849-01.2	52218444	4
G17205.TCGA-06-0745-01A-01R-1849-01.2	66259908	7
G17206.TCGA-06-0125-02A-11R-2005-01.2	53353989	8
G17207.TCGA-06-0156-01A-03R-1849-01.2	47808094	9
G17208.TCGA-06-0187-01A-01R-1849-01.2	54168920	8
G17209.TCGA-06-0219-01A-01R-1849-01.2	56035928	13
G17210.TCGA-12-0616-01A-01R-1849-01.2	49200339	8
G17211.TCGA-06-0747-01A-01R-1849-01.2	58450410	4
G17212.TCGA-06-0129-01A-01R-1849-01.2	62856500	15
G17213.TCGA-06-0157-01A-01R-1849-01.2	58775727	9
G17214.TCGA-06-0190-01A-01R-1849-01.2	50993191	8
G17215.TCGA-06-0221-02A-11R-2005-01.2	50475035	7
G17216.TCGA-12-0618-01A-01R-1849-01.2	64173645	6
G17217.TCGA-06-0749-01A-01R-1849-01.2	51104040	7
G17218.TCGA-06-0130-01A-01R-1849-01.2	53594435	11
G17219.TCGA-06-0158-01A-01R-1849-01.2	60878536	6
G17220.TCGA-06-0190-02A-01R-2005-01.2	54830590	5
G17221.TCGA-06-0152-02A-01R-2005-01.2	58397525	3
G17222.TCGA-12-0619-01A-01R-1849-01.2	60512146	7
G17223.TCGA-06-0750-01A-01R-1849-01.2	56008095	6
G17224.TCGA-06-0139-01A-01R-1849-01.2	44922576	7
G17225.TCGA-06-0168-01A-01R-1849-01.2	47162877	6
G17226.TCGA-06-0210-01A-01R-1849-01.2	58605005	10
G17227.TCGA-06-0238-01A-02R-1849-01.2	57377912	6
G17228.TCGA-06-0649-01B-01R-1849-01.2	53261077	6
G17229.TCGA-15-0742-01A-01R-1850-01.2	49997669	3
G17230.TCGA-06-0141-01A-01R-1849-01.2	63214364	6
G17231.TCGA-06-0171-02A-11R-2005-01.2	58500821	5
G17232.TCGA-06-0210-02A-01R-2005-01.2	56815835	6
G17233.TCGA-06-0644-01A-02R-1849-01.2	55008196	13
G17234.TCGA-06-0686-01A-01R-1849-01.2	53304242	6
G17466.TCGA-06-0878-01A-01R-1849-01.2	55243624	3
G17467.TCGA-14-0736-02A-01R-2005-01.2	34434120	17
G17468.TCGA-19-0957-02A-11R-2005-01.2	52562744	8
G17469.TCGA-06-2557-01A-01R-1849-01.2	61550009	6
G17470.TCGA-06-2567-01A-01R-1849-01.2	58728349	9
G17471.TCGA-27-2519-01A-01R-1850-01.2	50504784	14
G17472.TCGA-06-0882-01A-01R-1849-01.2	59352498	6
G17473.TCGA-14-1034-01A-01R-1849-01.2	40457545	15
G17474.TCGA-19-1389-02A-21R-2005-01.2	50363367	7
G17475.TCGA-06-2558-01A-01R-1849-01.2	55719340	6
G17476.TCGA-06-2569-01A-01R-1849-01.2	55536881	12
G17477.TCGA-27-2521-01A-01R-1850-01.2	59081872	8
G17478.TCGA-12-0821-01A-01R-1849-01.2	69816432	4
G17479.TCGA-14-1034-02B-01R-2005-01.2	50677317	22
G17480.TCGA-27-1830-01A-01R-1850-01.2	54131718	4
G17481.TCGA-06-2559-01A-01R-1849-01.2	51195493	11
G17482.TCGA-06-2570-01A-01R-1849-01.2	56796483	10
G17483.TCGA-27-2523-01A-01R-1850-01.2	57867301	12
G17484.TCGA-14-0787-01A-01R-1849-01.2	45220434	5
G17485.TCGA-14-1402-02A-01R-2005-01.2	50107561	15
G17486.TCGA-27-1832-01A-01R-1850-01.2	62220962	4
G17487.TCGA-06-2561-01A-02R-1849-01.2	51725887	8
G17488.TCGA-14-0790-01B-01R-1849-01.2	48936569	10
G17489.TCGA-27-2524-01A-01R-1850-01.2	52540975	10
G17490.TCGA-14-0789-01A-01R-1849-01.2	53851438	7
G17491.TCGA-16-1045-01B-01R-1850-01.2	49017543	14
G17492.TCGA-27-1834-01A-01R-1850-01.2	51270305	7
G17493.TCGA-06-2562-01A-01R-1849-01.2	56746349	5
G17494.TCGA-14-2554-01A-01R-1850-01.2	58407594	11
G17495.TCGA-27-2526-01A-01R-1850-01.2	52912413	7
G17496.TCGA-14-0817-01A-01R-1849-01.2	65863991	14
G17497.TCGA-14-1823-01A-01R-1849-01.2	55778162	12
G17498.TCGA-02-2483-01A-01R-1849-01.2	60515313	6
G17499.TCGA-06-2563-01A-01R-1849-01.2	55286597	8
G17500.TCGA-27-1831-01A-01R-1850-01.2	49803312	12
G17501.TCGA-27-2528-01A-01R-1850-01.2	55490796	7
G17502.TCGA-14-0871-01A-01R-1849-01.2	42554853	4
G17503.TCGA-14-1825-01A-01R-1850-01.2	42875802	7
G17504.TCGA-02-2485-01A-01R-1849-01.2	53277012	6
G17505.TCGA-06-2564-01A-01R-1849-01.2	59402219	5
G17506.TCGA-27-1835-01A-01R-1850-01.2	51559451	2
G17507.TCGA-28-1747-01C-01R-1850-01.2	52140581	8
G17508.TCGA-16-0846-01A-01R-1850-01.2	52338511	9
G17509.TCGA-14-1829-01A-01R-1850-01.2	59008968	13
G17510.TCGA-02-2486-01A-01R-1849-01.2	50385817	8
G17511.TCGA-06-2565-01A-01R-1849-01.2	58186517	10
G17512.TCGA-27-1837-01A-01R-1850-01.2	50125940	4
G17632.TCGA-28-1753-01A-01R-1850-01.2	46878059	8
G17633.TCGA-12-3650-01A-01R-1849-01.2	41990622	7
G17634.TCGA-19-2625-01A-01R-1850-01.2	61815266	3
G17636.TCGA-32-4213-01A-01R-1850-01.2	55380094	3
G17637.TCGA-06-5418-01A-01R-1849-01.2	56820070	6
G17638.TCGA-28-2499-01A-01R-1850-01.2	55301598	9
G17639.TCGA-12-3652-01A-01R-1849-01.2	52303615	7
G17640.TCGA-19-2629-01A-01R-1850-01.2	61874613	6
G17642.TCGA-41-2572-01A-01R-1850-01.2	58173102	7
G17643.TCGA-12-5295-01A-01R-1849-01.2	54587373	9
G17644.TCGA-28-2509-01A-01R-1850-01.2	54114741	12
G17645.TCGA-12-3653-01A-01R-1849-01.2	57966620	8
G17646.TCGA-32-2615-01A-01R-1850-01.2	69347071	5
G17648.TCGA-41-3915-01A-01R-1850-01.2	57330518	3
G17649.TCGA-12-5299-01A-02R-1849-01.2	59277254	8
G17650.TCGA-28-2513-01A-01R-1850-01.2	53931874	13
G17651.TCGA-19-1390-01A-01R-1850-01.2	61833939	5
G17652.TCGA-32-2616-01A-01R-1850-01.2	66201062	7
G17654.TCGA-41-4097-01A-01R-1850-01.2	50929869	5
G17655.TCGA-26-5132-01A-01R-1850-01.2	54506229	6
G17656.TCGA-28-2514-01A-02R-1850-01.2	60670101	9
G17657.TCGA-19-1787-01B-01R-1850-01.2	64087775	8
G17658.TCGA-32-2632-01A-01R-1850-01.2	60199900	7
G17660.TCGA-06-5414-01A-01R-1849-01.2	61827084	6
G17661.TCGA-26-5133-01A-01R-1850-01.2	52186865	10
G17662.TCGA-32-1970-01A-01R-1850-01.2	60304760	11
G17663.TCGA-19-2619-01A-01R-1850-01.2	63866451	10
G17664.TCGA-32-2634-01A-01R-1850-01.2	67410364	7
G17666.TCGA-06-5415-01A-01R-1849-01.2	100355104	7
G17667.TCGA-26-5134-01A-01R-1850-01.2	55420543	NA
G17668.TCGA-32-1982-01A-01R-1850-01.2	50540172	4
G17669.TCGA-19-2620-01A-01R-1850-01.2	49640802	7
G17670.TCGA-32-2638-01A-01R-1850-01.2	66812434	5
G17672.TCGA-06-5416-01A-01R-1849-01.2	52958862	7
G17673.TCGA-26-5135-01A-01R-1850-01.2	50401742	3
G17674.TCGA-12-1597-01B-01R-1849-01.2	57440400	8
G17675.TCGA-19-2624-01A-01R-1850-01.2	64071452	10
G17676.TCGA-41-2571-01A-01R-1850-01.2	61453119	6
G17678.TCGA-06-5417-01A-01R-1849-01.2	51424794	8
G17782.TCGA-26-5136-01B-01R-1850-01.4	34399621	7
G17783.TCGA-28-5216-01A-01R-1850-01.4	40094162	8
G17784.TCGA-76-4929-01A-01R-1850-01.4	44790852	4
G17785.TCGA-06-5413-01A-01R-1849-01.4	51629850	9
G17786.TCGA-28-2510-01A-01R-1850-01.4	46639249	5
G17787.TCGA-26-5139-01A-01R-1850-01.4	46044260	6
G17788.TCGA-28-5218-01A-01R-1850-01.4	44389190	5
G17789.TCGA-76-4931-01A-01R-1850-01.4	52204248	4
G17790.TCGA-06-5856-01A-01R-1849-01.4	52238982	23
G17791.TCGA-32-1980-01A-01R-1850-01.4	51210603	5
G17792.TCGA-28-5204-01A-01R-1850-01.4	46885155	12
G17793.TCGA-28-5220-01A-01R-1850-01.4	48540415	7
G17794.TCGA-76-4932-01A-01R-1850-01.4	50727293	6
G17795.TCGA-06-5858-01A-01R-1849-01.4	52110944	7
G17796.TCGA-41-5651-01A-01R-1850-01.4	41467232	14
G17797.TCGA-28-5207-01A-01R-1850-01.4	46955671	9
G17798.TCGA-32-5222-01A-01R-1850-01.4	53604541	12
G17799.TCGA-06-1804-01A-01R-1849-01.4	56919306	6
G17800.TCGA-06-5859-01A-01R-1849-01.4	54557800	5
G17801.TCGA-19-4065-02A-11R-2005-01.4	45514959	7
G17802.TCGA-28-5208-01A-01R-1850-01.4	53692813	9
G17803.TCGA-76-4925-01A-01R-1850-01.4	59499926	8
G17804.TCGA-06-5408-01A-01R-1849-01.4	53978705	7
G17805.TCGA-14-0781-01B-01R-1849-01.4	59523666	4
G17806.TCGA-19-4065-01A-01R-2005-01.4	57441799	9
G17807.TCGA-28-5209-01A-01R-1850-01.4	53762015	8
G17808.TCGA-76-4926-01B-01R-1850-01.4	57048886	3
G17809.TCGA-06-5410-01A-01R-1849-01.4	57888380	7
G17810.TCGA-15-1444-01A-02R-1850-01.4	59821544	4
G17812.TCGA-28-5213-01A-01R-1850-01.4	49035689	13
G17813.TCGA-76-4927-01A-01R-1850-01.4	45469136	2
G17814.TCGA-06-5411-01A-01R-1849-01.4	57294390	10
G17815.TCGA-19-5960-01A-11R-1850-01.4	54821942	7
G17816.TCGA-28-5215-01A-01R-1850-01.4	58536853	5
G17817.TCGA-76-4928-01B-01R-1850-01.4	60490831	7
G17818.TCGA-06-5412-01A-01R-1849-01.4	52297693	13
G17819.TCGA-26-1442-01A-01R-1850-01.4	59602398	5
