# Supplementary material for: NTRK1 Fusion in Glioblastoma Multiforme
Source: PLoS One. 2014 Mar 19;9(3):e91940. doi: 10.1371/journal.pone.0091940 (PMC3960150; doi:10.1371/journal.pone.0091940)
Supplement: Table S3 — NGF/TrkA ( NTRK1 ) signature. (XLSX) [file pone.0091940.s009.xlsx]

## Sheet: Table S3
Table S3 NGF/TrkA (NTRK1) signature.
Gene Symbol	Upregulated in	Fold change	Description
RIT2	NGF24h+NTRK1	3.14344	RIT2:Ras-like without CAAX 2:RIN belongs to the RAS (HRAS; MIM 190020) superfamily of small GTPases (Shao et al., 1999 [PubMed 10545207]).[supplied by OMIM, Mar 2008]. Sequence Note: removed 1 base from the 5' end that did not align to the reference genome assembly. Publication Note: This RefSeq record includes a subset of the publications that are available for this gene. Please see the Gene rec…
DUSP4	NGF24h+NTRK1	3.09426	DUSP4:dual specificity phosphatase 4:The protein encoded by this gene is a member of the dual specificity protein phosphatase subfamily. These phosphatases inactivate their target kinases by dephosphorylating both the phosphoserine/threonine and phosphotyrosine residues. They negatively regulate members of the mitogen-activated protein (MAP) kinase superfamily (MAPK/ERK, SAPK/JNK, p38), which are…
CREM	NGF24h+NTRK1	3.08801	CREM:cAMP responsive element modulator:This gene encodes a bZIP transcription factor that binds to the cAMP responsive element found in many viral and cellular promoters. It is an important component of cAMP-mediated signal transduction during the spermatogenetic cycle, as well as other complex processes. Alternative promoter and translation initiation site usage allows this gene to exert spatial…
RGS2	NGF24h+NTRK1	3.08578	RGS2:regulator of G-protein signaling 2,24kDa:Regulator of G protein signaling (RGS) family members are regulatory molecules that act as GTPase activating proteins (GAPs) for G alpha subunits of heterotrimeric G proteins. RGS proteins are able to deactivate G protein subunits of the Gi alpha, Go alpha and Gq alpha subtypes. They drive G proteins into their inactive GDP-bound forms. Regulator of G…
HGF	NGF24h+NTRK1	2.9255	HGF:son of sevenless homolog 1 (Drosophila):This gene encodes a protein that is a guanine nucleotide exchange factor for RAS proteins, membrane proteins that bind guanine nucleotides and participate in signal transduction pathways. GTP binding activates and GTP hydrolysis inactivates RAS proteins. The product of this gene may regulate RAS proteins by facilitating the exchange of GTP for GDP. Muta…
GEM	NGF24h+NTRK1	2.70268	GEM:GTP binding protein overexpressed in skeletal muscle:The protein encoded by this gene belongs to the RAD/GEM family of GTP-binding proteins. It is associated with the inner face of the plasma membrane and could play a role as a regulatory protein in receptor-mediated signal transduction. Alternative splicing occurs at this locus and two transcript variants encoding the same protein have been …
KRT19	NGF24h+NTRK1	2.54018	KRT19:keratin 19:The protein encoded by this gene is a member of the keratin family. The keratins are intermediate filament proteins responsible for the structural integrity of epithelial cells and are subdivided into cytokeratins and hair keratins. The type I cytokeratins consist of acidic proteins which are arranged in pairs of heterotypic keratin chains. Unlike its related family members, this…
EGR3	NGF24h+NTRK1	2.51046	EGR3:early growth response 3:This gene encodes a transcriptional regulator that belongs to the EGR family of C2H2-type zinc-finger proteins. It is an immediate-early growth response gene which is induced by mitogenic stimulation. The protein encoded by this gene participates in the transcriptional regulation of genes in controling biological rhythm. It may also play a role in a wide variety of pr…
GNG11	NGF24h+NTRK1	2.47094	GNG11:guanine nucleotide binding protein (G protein),gamma 11:This gene is a member of the guanine nucleotide-binding protein (G protein) gamma family and encodes a lipid-anchored, cell membrane protein. As a member of the heterotrimeric G protein complex, this protein plays a role in this transmembrane signaling system. This protein is also subject to carboxyl-terminal processing. Decreased expr…
PEG10	NGF24h+NTRK1	2.27333	PEG10:paternally expressed 10:This is a paternally expressed imprinted gene that encodes transcripts containing two overlapping open reading frames (ORFs), RF1 and RF1/RF2, as well as retroviral-like slippage and pseudoknot elements, which can induce a -1 nucleotide frame-shift. ORF1 encodes a shorter isoform with a CCHC-type zinc finger motif containing a sequence characteristic of gag proteins …
ITGA2	NGF24h+NTRK1	2.13397	ITGA2:integrin,alpha 2 (CD49B,alpha 2 subunit of VLA-2 receptor):This gene product belongs to the integrin alpha chain family. Integrins are heterodimeric integral membrane glycoproteins composed of a distinct alpha chain and a common beta chain. They are found on a wide variety of cell types including, T cells, fibroblasts and platelets. Integrins are involved in cell adhesion and also participa…
GAP43	NGF24h+NTRK1	2.06603	GAP43:growth associated protein 43:The protein encoded by this gene has been termed a 'growth' or 'plasticity' protein because it is expressed at high levels in neuronal growth cones during development and axonal regeneration. This protein is considered a crucial component of an effective regenerative response in the nervous system. Alternatively spliced transcript variants encoding distinct isof…
RND3	NGF24h+NTRK1	2.06296	RND3:Rho family GTPase 3:This gene encodes a protein which is a member of the small GTPase protein superfamily. The encoded protein binds only GTP but has no GTPase activity, and appears to act as a negative regulator of cytoskeletal organization leading to loss of adhesion. Multiple alternatively spliced variants, encoding the same protein, have been identified. [provided by RefSeq, Dec 2011].
ANK3	NGF24h+NTRK1	2.044	ANK3:ankyrin 3,node of Ranvier (ankyrin G):Ankyrins are a family of proteins that are believed to link the integral membrane proteins to the underlying spectrin-actin cytoskeleton and play key roles in activities such as cell motility, activation, proliferation, contact, and the maintenance of specialized membrane domains. Multiple isoforms of ankyrin with different affinities for various target …
RORB	NGF24h+NTRK1	1.8982	RORB:RAR-related orphan receptor B:The protein encoded by this gene is a member of the NR1 subfamily of nuclear hormone receptors. It is a DNA-binding protein that can bind as a monomer or as a homodimer to hormone response elements upstream of several genes to enhance the expression of those genes. The specific functions of this protein are not known, but it has been shown to interact with NM23-…
B4GALT6	NGF24h+NTRK1	1.82893	B4GALT6:UDP-Gal:betaGlcNAc beta 1,4- galactosyltransferase,polypeptide 6:This gene is one of seven beta-1,4-galactosyltransferase (beta4GalT) genes. They encode type II membrane-bound glycoproteins that appear to have exclusive specificity for the donor substrate UDP-galactose; all transfer galactose in a beta1,4 linkage to similar acceptor sugars: GlcNAc, Glc, and Xyl. Each beta4GalT has a disti…
SH2B3	NGF24h+NTRK1	1.82426	SH2B3:SH2B adaptor protein 3:This gene encodes a member of the SH2B adaptor family of proteins, which are involved in a range of signaling activities by growth factor and cytokine receptors. The encoded protein is a key negative regulator of cytokine signaling and plays a critical role in hematopoiesis. Mutations in this gene have been associated with susceptibility to celiac disease type 13 and …
METTL7A	NGF24h+NTRK1	1.80159	METTL7A:methyltransferase like 7A:
PPP2R1B	NGF24h+NTRK1	1.77335	PPP2R1B:protein phosphatase 2,regulatory subunit A,beta:This gene encodes a constant regulatory subunit of protein phosphatase 2. Protein phosphatase 2 is one of the four major Ser/Thr phosphatases, and it is implicated in the negative control of cell growth and division. It consists of a common heteromeric core enzyme, which is composed of a catalytic subunit and a constant regulatory subunit, t…
CSRP2	NGF24h+NTRK1	1.75075	CSRP2:cysteine and glycine-rich protein 2:CSRP2 is a member of the CSRP family of genes, encoding a group of LIM domain proteins, which may be involved in regulatory processes important for development and cellular differentiation. CRP2 contains two copies of the cysteine-rich amino acid sequence motif (LIM) with putative zinc-binding activity, and may be involved in regulating ordered cell growt…
CRYZ	NGF24h+NTRK1	1.74584	CRYZ:crystallin,zeta (quinone reductase):Crystallins are separated into two classes: taxon-specific, or enzyme, and ubiquitous. The latter class constitutes the major proteins of vertebrate eye lens and maintains the transparency and refractive index of the lens. The former class is also called phylogenetically-restricted crystallins. This gene encodes a taxon-specific crystallin protein which ha…
KCNK1	NGF24h+NTRK1	1.70975	KCNK1:potassium channel,subfamily K,member 1:This gene encodes one of the members of the superfamily of potassium channel proteins containing two pore-forming P domains. The product of this gene has not been shown to be a functional channel, however, it may require other non-pore-forming proteins for activity. [provided by RefSeq, Jul 2008]. Publication Note: This RefSeq record includes a subset …
GDF15	NGF24h+NTRK1	1.70473	GDF15:growth differentiation factor 15:Bone morphogenetic proteins (e.g., BMP9; MIM 605120) are members of the transforming growth factor-beta (see TGFB1; MIM 190180) superfamily and regulate tissue differentiation and maintenance. They are synthesized as precursor molecules that are processed at a dibasic cleavage site to release C-terminal domains containing a characteristic motif of 7 conserve…
CD58	NGF24h+NTRK1	1.66063	CD58:CD58 molecule:This gene encodes a member of the immunoglobulin superfamily. The encoded protein is a ligand of the T lymphocyte CD2 protein, and functions in adhesion and activation of T lymphocytes. The protein is localized to the plasma membrane. Alternatively spliced transcript variants have been described. [provided by RefSeq, Jan 2009].
FNDC3A	NGF24h+NTRK1	1.65542	FNDC3A:fibronectin type III domain containing 3A:
PHLDA2	NGF24h+NTRK1	1.65076	PHLDA2:pleckstrin homology-like domain,family A,member 2:This gene is located in a cluster of imprinted genes on chromosome 11p15.5, which is considered to be an important tumor suppressor gene region. Alterations in this region may be associated with the Beckwith-Wiedemann syndrome, Wilms tumor, rhabdomyosarcoma, adrenocortical carcinoma, and lung, ovarian, and breast cancer. This gene has been …
DUSP1	NGF24h+NTRK1	1.64746	DUSP1:dual specificity phosphatase 12:The protein encoded by this gene is a member of the dual specificity protein phosphatase subfamily. These phosphatases inactivate their target kinases by dephosphorylating both the phosphoserine/threonine and phosphotyrosine residues. They negatively regulate members of the mitogen-activated protein (MAP) kinase superfamily (MAPK/ERK, SAPK/JNK, p38), which is…
SEMA3A	NGF24h+NTRK1	1.62556	SEMA3A:sema domain,immunoglobulin domain (Ig),short basic domain,secreted,(semaphorin) 3A:This gene is a member of the semaphorin family and encodes a protein with an Ig-like C2-type (immunoglobulin-like) domain, a PSI domain and a Sema domain. This secreted protein can function as either a chemorepulsive agent, inhibiting axonal outgrowth, or as a chemoattractive agent, stimulating the growth of…
SERPINE2	NGF24h+NTRK1	1.60365	SERPINE2:serpin peptidase inhibitor,clade E (nexin,plasminogen activator inhibitor type 1),member 2:
PRSS3	NGF24h+NTRK1	1.6025	PRSS3:protease,serine,3:This gene encodes a trypsinogen, which is a member of the trypsin family of serine proteases. This enzyme is expressed in the brain and pancreas and is resistant to common trypsin inhibitors. It is active on peptide linkages involving the carboxyl group of lysine or arginine. This gene is localized to the locus of T cell receptor beta variable orphans on chromosome 9. Four…
DCBLD2	NGF24h+NTRK1	1.57873	DCBLD2:discoidin,CUB and LCCL domain containing 2:
CYP51A1	NGF24h+NTRK1	1.56941	CYP51A1:cytochrome P450,family 51,subfamily A,polypeptide 1:This gene encodes a member of the cytochrome P450 superfamily of enzymes. The cytochrome P450 proteins are monooxygenases which catalyze many reactions involved in drug metabolism and synthesis of cholesterol, steroids and other lipids. This endoplasmic reticulum protein participates in the synthesis of cholesterol by catalyzing the remo…
B4GALT4	NGF24h+NTRK1	1.55359	B4GALT4:UDP-Gal:betaGlcNAc beta 1,4- galactosyltransferase,polypeptide 4:This gene is one of seven beta-1,4-galactosyltransferase (beta4GalT) genes. They encode type II membrane-bound glycoproteins that appear to have exclusive specificity for the donor substrate UDP-galactose; all transfer galactose in a beta1,4 linkage to similar acceptor sugars: GlcNAc, Glc, and Xyl. Each beta4GalT has a disti…
ANXA7	NGF24h+NTRK1	1.55283	ANXA7:annexin A7:Annexin VII is a member of the annexin family of calcium-dependent phospholipid binding proteins.The Annexin VII gene contains 14 exons and spans approximately 34 kb of DNA. An alternatively spliced cassette exon results in two mRNA transcripts of 2.0 and 2.4 kb which are predicted to generate two protein isoforms differing in their N-terminal domain. The alternative splicing eve…
IFI16	NGF24h+NTRK1	1.54978	IFI16:interferon,gamma-inducible protein 16:This gene encodes a member of the HIN-200 (hematopoietic interferon-inducible nuclear antigens with 200 amino acid repeats) family of cytokines. The encoded protein contains domains involved in DNA binding, transcriptional regulation, and protein-protein interactions. The protein localizes to the nucleoplasm and nucleoli, and interacts with p53 and reti…
RAPGEF5	NGF24h+NTRK1	1.5316	RAPGEF5:Rap guanine nucleotide exchange factor (GEF) 5:Members of the RAS (see HRAS; MIM 190020) subfamily of GTPases function in signal transduction as GTP/GDP-regulated switches that cycle between inactive GDP- and active GTP-bound states. Guanine nucleotide exchange factors (GEFs), such as RAPGEF5, serve as RAS activators by promoting acquisition of GTP to maintain the active GTP-bound state a…
ANP32E	NGF24h+NTRK1	1.52333	ANP32E:acidic (leucine-rich) nuclear phosphoprotein 32 family,member E:
NRG1	NGF24h+NTRK1	1.50467	NRG1:neuregulin 1:The protein encoded by this gene was originally identified as a 44-kD glycoprotein that interacts with the NEU/ERBB2 receptor tyrosine kinase to increase its phosphorylation on tyrosine residues. This protein is a signaling protein that mediates cell-cell interactions and plays critical roles in the growth and development of multiple organ systems. It is known that an extraordin…
RGS7	NGF24h+NTRK1	1.50294	RGS7:regulator of G-protein signaling 7:
CNIH3	NGF24h+NTRK1	1.49989	CNIH3:cornichon homolog 3 (Drosophila):
ETHE1	NGF24h+NTRK1	1.49559	ETHE1:ethylmalonic encephalopathy 1:This gene encodes a sulfur dioxygenase that localizes within the mitochondrial matrix. The enzyme functions in sulfide catabolism. Mutations in this gene result in ethylmalonic encephalopathy.[provided by RefSeq, May 2009]. ##RefSeq-Attributes-START## Transcript_exon_combination_evidence :: D83198.2, BM906602.1 [ECO:0000332] ##RefSeq-Attributes-END##
VGF	NGF24h+NTRK1	1.49184	VGF:VGF nerve growth factor inducible:This gene is specifically expressed in a subpopulation of neuroendocrine cells, and is upregulated by nerve growth factor. The structural organization of this gene is similar to that of the rat gene, and both the translated and the untranslated regions show a high degree of sequence similarity to the rat gene. The encoded secretory protein also shares similar…
BAZ1A	NGF24h+NTRK1	1.45947	BAZ1A:bromodomain adjacent to zinc finger domain,1A:The BAZ1A gene encodes the accessory subunit of the ATP-dependent chromatin assembly factor (ACF), a member of the ISWI ('imitation switch') family of chromatin remodeling complexes (summarized by Racki et al., 2009 [PubMed 20033039]).[supplied by OMIM, Apr 2010]. Publication Note: This RefSeq record includes a subset of the publications that ar…
VIP	NGF24h+NTRK1	1.44756	VIP:C3 and PZP-like,alpha-2-macroglobulin domain containing 8:CPAMD8 belongs to the complement component-3 (C3; MIM 120700)/alpha-2-macroglobulin (A2M; MIM 103950) family of proteins, which are involved in innate immunity and damage control. Complement components recognize and eliminate pathogens by direct binding or by mediating opsonization/phagocytosis and intracellular killing, and A2M is a b…
PCDH7	NGF24h+NTRK1	1.4464	PCDH7:protocadherin 7:This gene belongs to the protocadherin gene family, a subfamily of the cadherin superfamily. The gene encodes a protein with an extracellular domain containing 7 cadherin repeats. The gene product is an integral membrane protein that is thought to function in cell-cell recognition and adhesion. Alternative splicing yields isoforms with unique cytoplasmic tails. [provided by …
MICB	NGF24h+NTRK1	1.4189	MICB:MHC class I polypeptide-related sequence B:This gene encodes a heavily glycosylated protein which is a ligand for the NKG2D type II receptor. Binding of the ligand activates the cytolytic response of natural killer (NK) cells, CD8 alphabeta T cells, and gammadelta T cells which express the receptor. This protein is stress-induced and is similar to MHC class I molecules; however, it does not …
EPS8	NGF24h+NTRK1	1.41669	EPS8:epidermal growth factor receptor pathway substrate 8:This gene encodes a member of the EPS8 family. This protein contains one PH domain and one SH3 domain. It functions as part of the EGFR pathway, though its exact role has not been determined. Highly similar proteins in other organisms are involved in the transduction of signals from Ras to Rac and growth factor-mediated actin remodeling. A…
PLAUR	NGF24h+NTRK1	1.41658	PLAUR:plasminogen activator,urokinase receptor:This gene encodes the receptor for urokinase plasminogen activator and, given its role in localizing and promoting plasmin formation, likely influences many normal and pathological processes related to cell-surface plasminogen activation and localized degradation of the extracellular matrix. It binds both the proprotein and mature forms of urokinase …
PDE4B	NGF24h+NTRK1	1.38324	PDE4B:phosphodiesterase 4B,cAMP-specific:This gene is a member of the type IV, cyclic AMP (cAMP)-specific, cyclic nucleotide phosphodiesterase (PDE) family. Cyclic nucleotides are important second messengers that regulate and mediate a number of cellular responses to extracellular signals, such as hormones, light, and neurotransmitters. The cyclic nucleotide phosphodiesterases (PDEs) regulate the…
PKIA	NGF24h+NTRK1	1.37945	PKIA:protein kinase (cAMP-dependent,catalytic) inhibitor alpha:The protein encoded by this gene is a member of the cAMP-dependent protein kinase (PKA) inhibitor family. This protein was demonstrated to interact with and inhibit the activities of both C alpha and C beta catalytic subunits of the PKA. Alternatively spliced transcript variants encoding the same protein have been reported. [provided …
PCMT1	NGF24h+NTRK1	1.37617	PCMT1:protein-L-isoaspartate (D-aspartate) O-methyltransferase:This gene encodes a member of the type II class of protein carboxyl methyltransferase enzymes. The encoded enzyme plays a role in protein repair by recognizing and converting D-aspartyl and L-isoaspartyl residues resulting from spontaneous deamidation back to the normal L-aspartyl form. The encoded protein may play a protective role i…
OSBPL3	NGF24h+NTRK1	1.37583	OSBPL3:oxysterol binding protein-like 3:This gene encodes a member of the oxysterol-binding protein (OSBP) family, a group of intracellular lipid receptors. Most members contain an N-terminal pleckstrin homology domain and a highly conserved C-terminal OSBP-like sterol-binding domain. Several transcript variants encoding different isoforms have been identified. [provided by RefSeq, Jul 2008].
SERPINI1	NGF24h+NTRK1	1.37358	SERPINI1:serpin peptidase inhibitor,clade I (neuroserpin),member 1:This gene encodes a member of the serpin superfamily of serine proteinase inhibitors. The protein is primarily secreted by axons in the brain, and preferentially reacts with and inhibits tissue-type plasminogen activator. It is thought to play a role in the regulation of axonal growth and the development of synaptic plasticity. Mu…
CD2AP	NGF24h+NTRK1	1.33677	CD2AP:CD2-associated protein:This gene encodes a scaffolding molecule that regulates the actin cytoskeleton. The protein directly interacts with filamentous actin and a variety of cell membrane proteins through multiple actin binding sites, SH3 domains, and a proline-rich region containing binding sites for SH3 domains. The cytoplasmic protein localizes to membrane ruffles, lipid rafts, and the l…
ID4	NGF24h+NTRK1	1.3364	ID4:inhibitor of DNA binding 4,dominant negative helix-loop-helix protein:This gene encodes a member of the inhibitor of DNA binding (ID) protein family. These proteins are basic helix-loop-helix transcription factors which can act as tumor suppressors but lack DNA binding activity. Consequently, the activity of the encoded protein depends on the protein binding partner. [provided by RefSeq, Dec …
PTS	NGF24h+NTRK1	1.33353	PTS:6-pyruvoyltetrahydropterin synthase:The enzyme encoded by this gene catalyzes the elimination of inorganic triphosphate from dihydroneopterin triphosphate, which is the second and irreversible step in the biosynthesis of tetrahydrobiopterin from GTP. Tetrahydrobiopterin, also known as BH(4), is an essential cofactor and regulator of various enzyme activities, including enzymes involved in ser…
E2F5	NGF24h+NTRK1	1.31276	E2F5:E2F transcription factor 5,p130-binding:The protein encoded by this gene is a member of the E2F family of transcription factors. The E2F family plays a crucial role in the control of cell cycle and action of tumor suppressor proteins and is also a target of the transforming proteins of small DNA tumor viruses. The E2F proteins contain several evolutionarily conserved domains that are present…
EFHA1	NGF24h+NTRK1	1.30757	EFHA1:EF-hand domain family,member A1:
IL13RA2	NGF24h+NTRK1	1.2871	IL13RA2:interleukin 13 receptor,alpha 2:The protein encoded by this gene is closely related to Il13RA1, a subuint of the interleukin 13 receptor complex. This protein binds IL13 with high affinity, but lacks cytoplasmic domain, and does not appear to function as a signal mediator. It is reported to play a role in the internalization of IL13. [provided by RefSeq, Jul 2008]. Publication Note: This …
ALCAM	NGF24h+NTRK1	1.28112	ALCAM:activated leukocyte cell adhesion molecule:This gene encodes activated leukocyte cell adhesion molecule (ALCAM), also known as CD166 (cluster of differentiation 166), which is a member of a subfamily of immunoglobulin receptors with five immunoglobulin-like domains (VVC2C2C2) in the extracellular domain. This protein binds to T-cell differentiation antigene CD6, and is implicated in the pro…
PRKAR2B	NGF24h+NTRK1	1.27961	PRKAR2B:protein kinase,cAMP-dependent,regulatory,type II,beta:cAMP is a signaling molecule important for a variety of cellular functions. cAMP exerts its effects by activating the cAMP-dependent protein kinase, which transduces the signal through phosphorylation of different target proteins. The inactive kinase holoenzyme is a tetramer composed of two regulatory and two catalytic subunits. cAMP c…
CLIC1	NGF24h+NTRK1	1.27784	CLIC1:chloride intracellular channel 1:Chloride channels are a diverse group of proteins that regulate fundamental cellular processes including stabilization of cell membrane potential, transepithelial transport, maintenance of intracellular pH, and regulation of cell volume. Chloride intracellular channel 1 is a member of the p64 family; the protein localizes principally to the cell nucleus and …
LIMS1	NGF24h+NTRK1	1.27297	LIMS1:LIM and senescent cell antigen-like domains 1:The protein encoded by this gene is an adaptor protein which contains five LIM domains, or double zinc fingers. The protein is likely involved in integrin signaling through its LIM domain-mediated interaction with integrin-linked kinase, found in focal adhesion plaques. It is also thought to act as a bridge linking integrin-linked kinase to NCK …
FEM1B	NGF24h+NTRK1	1.2684	FEM1B:fem-1 homolog b (C. elegans):
EMG1	NGF24h+NTRK1	1.25723	EMG1:EMG1 nucleolar protein homolog (S. cerevisiae):This gene encodes an essential, conserved eukaryotic protein involved in ribosome biogenesis. In yeast, the related protein is a component of the small subunit processome and is essential for biogenesis of the ribosomal 40S subunit. A mutation in this gene has been associated with Bowen-Conradi syndrome.[provided by RefSeq, May 2010]. ##RefSeq-A…
LOXL1	NGF24h+NTRK1	1.2572	LOXL1:lysyl oxidase-like 1:This gene encodes a member of the lysyl oxidase gene family. The prototypic member of the family is essential to the biogenesis of connective tissue, encoding an extracellular copper-dependent amine oxidase that catalyses the first step in the formation of crosslinks in collagens and elastin. A highly conserved amino acid sequence at the C-terminus end appears to be suf…
IBTK	NGF24h+NTRK1	1.24782	IBTK:inhibitor of Bruton agammaglobulinemia tyrosine kinase:The protein encoded by this gene binds to Bruton's tyrosine kinase (BTK) and downregulates BTK's kinase activity. In addition, the encoded protein disrupts BTK-mediated calcium mobilization and negatively regulates the activation of nuclear factor-kappa-B-driven transcription. [provided by RefSeq, Jul 2008]. ##RefSeq-Attributes-START## T…
LRRFIP1	NGF24h+NTRK1	1.24046	LRRFIP1:leucine rich repeat (in FLII) interacting protein 1:
UAP1	NGF24h+NTRK1	1.23581	UAP1:UDP-N-acteylglucosamine pyrophosphorylase 1:
TM4SF1	NGF24h+NTRK1	1.22839	TM4SF1:transmembrane 4 L six family member 1:The protein encoded by this gene is a member of the transmembrane 4 superfamily, also known as the tetraspanin family. Most of these members are cell-surface proteins that are characterized by the presence of four hydrophobic domains. The proteins mediate signal transduction events that play a role in the regulation of cell development, activation, gro…
CDH11	NGF24h+NTRK1	1.22288	CDH11:cadherin 11,type 2,OB-cadherin (osteoblast):This gene encodes a type II classical cadherin from the cadherin superfamily, integral membrane proteins that mediate calcium-dependent cell-cell adhesion. Mature cadherin proteins are composed of a large N-terminal extracellular domain, a single membrane-spanning domain, and a small, highly conserved C-terminal cytoplasmic domain. Type II (atypic…
TNNI3	NGF24h+NTRK1	1.21395	TNNI3:troponin I type 3 (cardiac):Troponin I (TnI), along with troponin T (TnT) and troponin C (TnC), is one of 3 subunits that form the troponin complex of the thin filaments of striated muscle. TnI is the inhibitory subunit; blocking actin-myosin interactions and thereby mediating striated muscle relaxation. The TnI subfamily contains three genes: TnI-skeletal-fast-twitch, TnI-skeletal-slow-twi…
BET1	NGF24h+NTRK1	1.21104	BET1:blocked early in transport 1 homolog (S. cerevisiae):This gene encodes a golgi-associated membrane protein that participates in vesicular transport from the endoplasmic reticulum (ER) to the Golgi complex. The encoded protein functions as a soluble N-ethylaleimide-sensitive factor attachment protein receptor and may be involved in the docking of ER-derived vesicles with the cis-Golgi membran…
ANXA2	NGF24h+NTRK1	1.21081	ANXA2:annexin A2:This gene encodes a member of the annexin family. Members of this calcium-dependent phospholipid-binding protein family play a role in the regulation of cellular growth and in signal transduction pathways. This protein functions as an autocrine factor which heightens osteoclast formation and bone resorption. This gene has three pseudogenes located on chromosomes 4, 9 and 10, resp…
PLAGL1	NGF24h+NTRK1	1.21	PLAGL1:pleiomorphic adenoma gene-like 1:This gene encodes a C2H2 zinc finger protein with transactivation and DNA-binding activities. It has been shown to have anti-proliferative properties, and thus thought to function as a tumor suppressor. In addition, overexpression of this gene during fetal development is believed to underlie the rare disorder, transient neonatal diabetes mellitus (TNDM). Th…
PNP	NGF24h+NTRK1	1.20815	PNP:pancreatic polypeptide:This gene belongs to the NPY family and it encodes a protein that is synthesized as a 95 aa polypeptide precursor in the pancreatic islets of Langerhans. It is cleaved into two peptide products; the active hormone of 36 aa and an icosapeptide of unknown function. The hormone acts as a regulator of pancreatic and gastrointestinal functions and may be important in the reg…
GLRX	NGF24h+NTRK1	1.20607	GLRX:glutaredoxin (thioltransferase):This gene encodes a member of the glutaredoxin family. The encoded protein is a cytoplasmic enzyme catalyzing the reversible reduction of glutathione-protein mixed disulfides. This enzyme highly contributes to the antioxidant defense system. It is crucial for several signalling pathways by controlling the S-glutathionylation status of signalling mediators. It …
CIB1	NGF24h+NTRK1	1.2008	CIB1:calcium and integrin binding 1 (calmyrin):The protein encoded by this gene is a member of the calcium-binding protein family. The specific function of this protein has not yet been determined; however this protein is known to interact with DNA-dependent protein kinase and may play a role in kinase-phosphatase regulation of DNA end joining. This protein also interacts with integrin alpha(IIb)…
PSMD1	NGF24h+NTRK1	1.19999	PSMD1:proteasome (prosome,macropain) 26S subunit,non-ATPase,1:The 26S proteasome is a multicatalytic proteinase complex with a highly ordered structure composed of 2 complexes, a 20S core and a 19S regulator. The 20S core is composed of 4 rings of 28 non-identical subunits; 2 rings are composed of 7 alpha subunits and 2 rings are composed of 7 beta subunits. The 19S regulator is composed of a bas…
PRSS2	NGF24h+NTRK1	1.19557	PRSS2:protease,serine,2 (trypsin 2):This gene encodes a trypsinogen, which is a member of the trypsin family of serine proteases. This enzyme is secreted by the pancreas and cleaved to its active form in the small intestine. It is active on peptide linkages involving the carboxyl group of lysine or arginine. This gene and several other trypsinogen genes are localized to the T cell receptor beta l…
TIMP1	NGF24h+NTRK1	1.18546	TIMP1:TIMP metallopeptidase inhibitor 1:This gene belongs to the TIMP gene family. The proteins encoded by this gene family are natural inhibitors of the matrix metalloproteinases (MMPs), a group of peptidases involved in degradation of the extracellular matrix. In addition to its inhibitory role against most of the known MMPs, the encoded protein is able to promote cell proliferation in a wide r…
CACNA2D1	NGF24h+NTRK1	1.18073	CACNA2D1:calcium channel,voltage-dependent,alpha 2/delta subunit 1:This gene encodes a member of the alpha-2/delta subunit family, a protein in the voltage-dependent calcium channel complex. Calcium channels mediate the influx of calcium ions into the cell upon membrane polarization and consist of a complex of alpha-1, alpha-2/delta, beta, and gamma subunits in a 1:1:1:1 ratio. Research on a high…
TRIM44	NGF24h+NTRK1	1.1728	TRIM44:tripartite motif containing 44:This gene encodes a member of the tripartite motif (TRIM) family. The TRIM motif includes three zinc-binding domains, namely a RING, a B-box type 1 and a B-box type 2, and a coiled-coil region. [provided by RefSeq, Jul 2008]. ##RefSeq-Attributes-START## Transcript_exon_combination_evidence :: BC013166.1, BC024031.2 [ECO:0000332] ##RefSeq-Attributes-END##
PLK2	NGF24h+NTRK1	1.17213	PLK2:polo-like kinase 2:The protein encoded by this gene is a member of the polo family of serine/threonine protein kinases that have a role in normal cell division. This gene is most abundantly expressed in testis, spleen and fetal tissues, and its expression is inducible by serum, suggesting that it may also play an important role in cells undergoing rapid cell division. Alternatively spliced t…
DUSP5	NGF24h+NTRK1	1.17145	DUSP5:dual specificity phosphatase 5:The protein encoded by this gene is a member of the dual specificity protein phosphatase subfamily. These phosphatases inactivate their target kinases by dephosphorylating both the phosphoserine/threonine and phosphotyrosine residues. They negatively regulate members of the mitogen-activated protein (MAP) kinase superfamily (MAPK/ERK, SAPK/JNK, p38), which are…
MAB21L1	NGF24h+NTRK1	1.1658	MAB21L1:mab-21-like 1 (C. elegans):This gene is similar to the MAB-21 cell fate-determining gene found in C. elegans. It may be involved in eye and cerebellum development, and it has been proposed that expansion of a trinucleotide repeat region in the 5' UTR may play a role in a variety of psychiatric disorders. [provided by RefSeq, Oct 2008]. Sequence Note: This RefSeq record was created from tr…
SLC6A15	NGF24h+NTRK1	1.15739	SLC6A15:solute carrier family 6 (neutral amino acid transporter),member 15:This gene encodes a member of the solute carrier family 6 protein family which transports neutral amino acids. The encoded protein is thought to play a role in neuronal amino acid transport (PMID: 16185194) and may be associated with major depression (PMID: 21521612). Multiple transcript variants encoding different isoform…
ENC1	NGF24h+NTRK1	1.14845	ENC1:ectodermal-neural cortex 1 (with BTB-like domain):This gene encodes a member of the kelch-related family of actin-binding proteins. The encoded protein plays a role in the oxidative stress response as a regulator of the transcription factor Nrf2, and expression of this gene may play a role in malignant transformation. Alternatively spliced transcript variants encoding multiple isoforms have …
ACOT13	NGF24h+NTRK1	1.1425	ACOT13:acyl-CoA thioesterase 13:This gene encodes a member of the thioesterase superfamily. In humans, the protein co-localizes with microtubules and is essential for sustained cell proliferation. The orthologous mouse protein forms a homotetramer and is associated with mitochondria. The mouse protein functions as a medium- and long-chain acyl-CoA thioesterase. Multiple transcript variants encodi…
BTBD3	NGF24h+NTRK1	1.13935	BTBD3:BTB (POZ) domain containing 3:
ASL	NGF24h+NTRK1	1.13369	ASL:argininosuccinate lyase:This gene encodes a member of the lyase 1 family. The encoded protein forms a cytosolic homotetramer and primarily catalyzes the reversible hydrolytic cleavage of argininosuccinate into arginine and fumarate, an essential step in the liver in detoxifying ammonia via the urea cycle. Mutations in this gene result in the autosomal recessive disorder argininosuccinic acidu…
GFPT1	NGF24h+NTRK1	1.13191	GFPT1:glutamine--fructose-6-phosphate transaminase 1:This gene encodes the first and rate-limiting enzyme of the hexosamine pathway and controls the flux of glucose into the hexosamine pathway. The product of this gene catalyzes the formation of glucosamine 6-phosphate. [provided by RefSeq, Sep 2008].
IL11	NGF24h+NTRK1	1.13111	IL11:interleukin 11:The protein encoded by this gene is a member of the gp130 family of cytokines. These cytokines drive the assembly of multisubunit receptor complexes, all of which contain at least one molecule of the transmembrane signaling receptor IL6ST (gp130). This cytokine is shown to stimulate the T-cell-dependent development of immunoglobulin-producing B cells. It is also found to suppo…
TJP2	NGF24h+NTRK1	1.12615	TJP2:tight junction protein 2 (zona occludens 2):This gene encodes a zonula occluden that is a member of the membrane-associated guanylate kinase homolog family. The encoded protein functions as a component of the tight junction barrier in epithelial and endothelial cells and is necessary for proper assembly of tight junctions. Mutations in this gene have been identified in patients with hypercho…
TSPAN8	NGF24h+NTRK1	1.12265	TSPAN8:tetraspanin 8:The protein encoded by this gene is a member of the transmembrane 4 superfamily, also known as the tetraspanin family. Most of these members are cell-surface proteins that are characterized by the presence of four hydrophobic domains. The proteins mediate signal transduction events that play a role in the regulation of cell development, activation, growth and motility. This e…
SRP54	NGF24h+NTRK1	1.1062	SRP54:signal recognition particle 54kDa:
CMAHP	NGF24h+NTRK1	1.09673	CMAHP:cytidine monophospho-N-acetylneuraminic acid hydroxylase,pseudogene:Sialic acids are terminal components of the carbohydrate chains of glycoconjugates involved in ligand-receptor, cell-cell, and cell-pathogen interactions. The two most common forms of sialic acid found in mammalian cells are N-acetylneuraminic acid (Neu5Ac) and its hydroxylated derivative, N-glycolylneuraminic acid (Neu5Gc)…
RALA	NGF24h+NTRK1	1.09493	RALA:v-ral simian leukemia viral oncogene homolog A (ras related):The product of this gene belongs to the small GTPase superfamily, Ras family of proteins. GTP-binding proteins mediate the transmembrane signaling initiated by the occupancy of certain cell surface receptors. This gene encodes a low molecular mass ras-like GTP-binding protein that shares about 50% similarity with other ras proteins…
RIT1	NGF24h+NTRK1	1.09491	RIT1:Ras-like without CAAX 1:This gene encodes a member of a subfamily of Ras-related GTPases. The encoded protein is involved in regulating p38 MAPK-dependent signaling cascades related to cellular stress. This protein also cooperates with nerve growth factor to promote neuronal development and regeneration. Alternate splicing results in multiple transcript variants. [provided by RefSeq, Feb 201…
IL33	NGF24h+NTRK1	1.09332	IL33:interleukin 33:IL33 (MIM 608678) is a member of the IL1 (see MIM 147760) family that potently drives production of T helper-2 (Th2)-associated cytokines (e.g., IL4; MIM 147780). IL33 is a ligand for IL33R (IL1RL1; MIM 601203), an IL1 family receptor that is selectively expressed on Th2 cells and mast cells (summary by Yagami et al., 2010 [PubMed 20926795]).[supplied by OMIM, Jan 2011].
PSMB3	NGF24h+NTRK1	1.07643	PSMB3:proteasome (prosome,macropain) subunit,beta type,3:The proteasome is a multicatalytic proteinase complex with a highly ordered ring-shaped 20S core structure. The core structure is composed of 4 rings of 28 non-identical subunits; 2 rings are composed of 7 alpha subunits and 2 rings are composed of 7 beta subunits. Proteasomes are distributed throughout eukaryotic cells at a high concentrat…
SPINK4	NGF24h+NTRK1	1.07054	SPINK4:serine peptidase inhibitor,Kazal type 4:
DCLK1	NGF24h+NTRK1	1.06742	DCLK1:doublecortin-like kinase 1:This gene encodes a member of the protein kinase superfamily and the doublecortin family. The protein encoded by this gene contains two N-terminal doublecortin domains, which bind microtubules and regulate microtubule polymerization, a C-terminal serine/threonine protein kinase domain, which shows substantial homology to Ca2+/calmodulin-dependent protein kinase, a…
PAICS	NGF24h+NTRK1	1.05779	PAICS:phosphoribosylaminoimidazole carboxylase,phosphoribosylaminoimidazole succinocarboxamide synthetase:This gene encodes a bifunctional enzyme containing phosphoribosylaminoimidazole carboxylase activity in its N-terminal region and phosphoribosylaminoimidazole succinocarboxamide synthetase in its C-terminal region. It catalyzes steps 6 and 7 of purine biosynthesis. The gene is closely linked …
SLIT2	NGF24h+NTRK1	1.05389	SLIT2:slit homolog 2 (Drosophila):
PAQR3	NGF24h+NTRK1	1.05242	PAQR3:progestin and adipoQ receptor family member III:
DDX39A	NGF24h+NTRK1	1.04706	DDX39A:DEAD (Asp-Glu-Ala-Asp) box polypeptide 39A:This gene encodes a member of the DEAD box protein family. These proteins are characterized by the conserved motif Asp-Glu-Ala-Asp (DEAD) and are putative RNA helicases. They are implicated in a number of cellular processes involving alteration of RNA secondary structure, such as translation initiation, nuclear and mitochondrial splicing, and ribo…
SVIL	NGF24h+NTRK1	1.0438	SVIL:supervillin:This gene encodes a bipartite protein with distinct amino- and carboxy-terminal domains. The amino-terminus contains nuclear localization signals and the carboxy-terminus contains numerous consecutive sequences with extensive similarity to proteins in the gelsolin family of actin-binding proteins, which cap, nucleate, and/or sever actin filaments. The gene product is tightly asso…
ACYP1	NGF24h+NTRK1	1.0419	ACYP1:acylphosphatase 1,erythrocyte (common) type:Acylphosphatase is a small cytosolic enzyme that catalyzes the hydrolysis of the carboxyl-phosphate bond of acylphosphates. Two isoenzymes have been isolated, called muscle acylphosphatase and erythrocyte acylphosphatase, on the basis of their tissue localization. This gene encodes the erythrocyte acylphosphatase isoenzyme. Alternatively spliced t…
RTCD1	NGF24h+NTRK1	1.04097	RTCD1::
XYLT1	NGF24h+NTRK1	1.03796	XYLT1:xylosyltransferase I:This locus encodes a xylosyltransferase enzyme. The encoded protein catalyzes transfer of UDP-xylose to serine residues of an acceptor protein substrate. This transfer reaction is necessary for biosynthesis of glycosaminoglycan chains. Mutations in this gene have been associated with increased severity of pseudoxanthoma elasticum.[provided by RefSeq, Nov 2009]. Publicat…
IFI30	NGF24h+NTRK1	1.03493	IFI30:interferon,gamma-inducible protein 30:The protein encoded by this gene is a lysosomal thiol reductase that at low pH can reduce protein disulfide bonds. The enzyme is expressed constitutively in antigen-presenting cells and induced by gamma-interferon in other cell types. This enzyme has an important role in MHC class II-restricted antigen processing. [provided by RefSeq, Jul 2008]. Publica…
ASS1	NGF24h+NTRK1	1.0326	ASS1:argininosuccinate synthase 1:The protein encoded by this gene catalyzes the penultimate step of the arginine biosynthetic pathway. There are approximately 10 to 14 copies of this gene including the pseudogenes scattered across the human genome, among which the one located on chromosome 9 appears to be the only functional gene for argininosuccinate synthetase. Mutations in the chromosome 9 co…
JRKL	NGF24h+NTRK1	1.02987	JRKL:jerky homolog-like (mouse):The function of this gene has not yet been defined, however, the encoded protein shares similarity with the human (41% identical) and mouse (34% identical) jerky gene products. This protein may act as a nuclear regulatory protein. Alternatively spliced transcript variants have been found for this gene. [provided by RefSeq, May 2012].
DYRK3	NGF24h+NTRK1	1.02962	DYRK3:dual-specificity tyrosine-(Y)-phosphorylation regulated kinase 3:This gene product belongs to the DYRK family of dual-specificity protein kinases that catalyze autophosphorylation on serine/threonine and tyrosine residues. The members of this family share structural similarity, however, differ in their substrate specificity, suggesting their involvement in different cellular functions. The …
PLP2	NGF24h+NTRK1	1.0286	PLP2:proteolipid protein 2 (colonic epithelium-enriched):This gene encodes an integral membrane protein that localizes to the endoplasmic reticulum in colonic epithelial cells. The encoded protein can multimerize and may function as an ion channel. A polymorphism in the promoter of this gene may be linked to an increased risk of X-linked mental retardation. A pseudogene of this gene is found on c…
PRDX4	NGF24h+NTRK1	1.02619	PRDX4:peroxiredoxin 4:The protein encoded by this gene is an antioxidant enzyme and belongs to the peroxiredoxin family. The protein is localized to the cytoplasm. Peroxidases of the peroxiredoxin family reduce hydrogen peroxide and alkyl hydroperoxides to water and alcohol with the use of reducing equivalents derived from thiol-containing donor molecules. This protein has been found to play a re…
SSBP2	NGF24h+NTRK1	1.02052	SSBP2:single-stranded DNA binding protein 2:SSBP2 is a subunit of a single-stranded DNA (ssDNA)-binding complex involved in the maintenance of genome stability (Huang et al., 2009) [PubMed 19683501].[supplied by OMIM, Feb 2010].
CHD1	NGF24h+NTRK1	1.01606	CHD1:chromodomain helicase DNA binding protein 1:The CHD family of proteins is characterized by the presence of chromo (chromatin organization modifier) domains and SNF2-related helicase/ATPase domains. CHD genes alter gene expression possibly by modification of chromatin structure thus altering access of the transcriptional apparatus to its chromosomal DNA template. [provided by RefSeq, Jul 2008…
TMEM41B	NGF24h+NTRK1	1.0092	TMEM41B:transmembrane protein 41B:
NOP2	NGF24h+NTRK1	1.00897	NOP2:NOP2 nucleolar protein homolog (yeast):
ATP13A3	NGF24h+NTRK1	1.00874	ATP13A3:ATPase type 13A3:ATP13A3 is a member of the P-type ATPase family of proteins that transport a variety of cations across membranes. Other P-type ATPases include ATP7B (MIM 606882) and ATP7A (MIM 300011).[supplied by OMIM, Aug 2008]. Sequence Note: removed 2 bases from the 5' end that did not align to the reference genome assembly.
MSMO1	NGF24h+NTRK1	1.00731	MSMO1::Sterol-C4-mehtyl oxidase-like protein was isolated based on its similarity to the yeast ERG25 protein. It contains a set of putative metal binding motifs with similarity to that seen in a family of membrane desaturases-hydroxylases. The protein is localized to the endoplasmic reticulum membrane and is believed to function in cholesterol biosynthesis. Alternatively spliced transcript varian…
YIF1A	NGF24h+NTRK1	1.00528	YIF1A:Yip1 interacting factor homolog A (S. cerevisiae):
EDEM1	NGF24h+NTRK1	1.00511	EDEM1:ER degradation enhancer,mannosidase alpha-like 1:
EED	NGF24h+NTRK1	1.00478	EED:embryonic ectoderm development:This gene encodes a member of the Polycomb-group (PcG) family. PcG family members form multimeric protein complexes, which are involved in maintaining the transcriptional repressive state of genes over successive cell generations. This protein interacts with enhancer of zeste 2, the cytoplasmic tail of integrin beta7, immunodeficiency virus type 1 (HIV-1) MA pro…
CYP2A6	Vector+NTRK1	-1.03825	CYP2A6:cytochrome P450,family 2,subfamily A,polypeptide 6:This gene, CYP2A6, encodes a member of the cytochrome P450 superfamily of enzymes. The cytochrome P450 proteins are monooxygenases which catalyze many reactions involved in drug metabolism and synthesis of cholesterol, steroids and other lipids. This protein localizes to the endoplasmic reticulum and its expression is induced by phenobarbi…
PPFIBP1	Vector+NTRK1	-1.03988	PPFIBP1:PTPRF interacting protein,binding protein 1 (liprin beta 1):The protein encoded by this gene is a member of the LAR protein-tyrosine phosphatase-interacting protein (liprin) family. Liprins interact with members of LAR family of transmembrane protein tyrosine phosphatases, which are known to be important for axon guidance and mammary gland development. It has been proposed that liprins ar…
LPPR4	Vector+NTRK1	-1.04285	LPPR4::The protein encoded by this gene belongs to the lipid phosphate phosphatase (LPP) family. LPPs catalyze the dephosphorylation of a number of bioactive lipid mediators that regulate a variety of cell functions. This protein is specifically expressed in neurons. It is located in the membranes of outgrowing axons and has been shown to be important for axonal outgrowth during development and r…
MFAP4	Vector+NTRK1	-1.05439	MFAP4:microfibrillar-associated protein 4:This gene encodes a protein with similarity to a bovine microfibril-associated protein. The protein has binding specificities for both collagen and carbohydrate. It is thought to be an extracellular matrix protein which is involved in cell adhesion or intercellular interactions. The gene is located within the Smith-Magenis syndrome region. Two transcript …
BMX	Vector+NTRK1	-1.0555	BMX:BMX non-receptor tyrosine kinase:This gene encodes a non-receptor tyrosine kinase belonging to the Tec kinase family. The protein contains a PH-like domain, which mediates membrane targeting by binding to phosphatidylinositol 3,4,5-triphosphate (PIP3), and a SH2 domain that binds to tyrosine-phosphorylated proteins and functions in signal transduction. The protein is implicated in several sig…
CYP2A13	Vector+NTRK1	-1.08721	CYP2A13:cytochrome P450,family 2,subfamily A,polypeptide 13:This gene encodes a member of the cytochrome P450 superfamily of enzymes. The cytochrome P450 proteins are monooxygenases which catalyze many reactions involved in drug metabolism and synthesis of cholesterol, steroids and other lipids. This protein localizes to the endoplasmic reticulum. Although its endogenous substrate has not been de…
SLIT3	Vector+NTRK1	-1.09068	SLIT3:slit homolog 1 (Drosophila):
PRSS23	Vector+NTRK1	-1.09691	PRSS23:protease,serine,23:This gene encodes a member of the trypsin family of serine proteases. Mouse studies found a decrease of mRNA levels after ovulation was induced. This gene seems to be highly conserved in vertebrates and may be an important ovarian protease. [provided by RefSeq, Jul 2008]. ##RefSeq-Attributes-START## Transcript_exon_combination_evidence :: DA910788.1, AK075362.1 [ECO:0000…
HTRA1	Vector+NTRK1	-1.10452	HTRA1:HtrA serine peptidase 1:This gene encodes a member of the trypsin family of serine proteases. This protein is a secreted enzyme that is proposed to regulate the availability of insulin-like growth factors (IGFs) by cleaving IGF-binding proteins. It has also been suggested to be a regulator of cell growth. Variations in the promoter region of this gene are the cause of susceptibility to age-…
NELL2	Vector+NTRK1	-1.11825	NELL2:NEL-like 2 (chicken):The protein encoded by this gene is a glycoprotein containing several von Willebrand factor C domains and epidermal growth factor (EGF)-like domains. The encoded protein acts as a homotrimer and is found in the cytoplasm. Several variants encoding a few different isoforms exist, and at least one isoform appears to be a secreted protein. Studies in mouse suggest that thi…
DEPDC5	Vector+NTRK1	-1.12241	DEPDC5:DEP domain containing 5:
BASP1	Vector+NTRK1	-1.1571	BASP1:brain abundant,membrane attached signal protein 1:This gene encodes a membrane bound protein with several transient phosphorylation sites and PEST motifs. Conservation of proteins with PEST sequences among different species supports their functional significance. PEST sequences typically occur in proteins with high turnover rates. Immunological characteristics of this protein are species sp…
DHX34	Vector+NTRK1	-1.20122	DHX34:DEAH (Asp-Glu-Ala-His) box polypeptide 34:DEAD box proteins, characterized by the conserved motif Asp-Glu-Ala-Asp (DEAD), are putative RNA helicases. They are implicated in a number of cellular processes involving alteration of RNA secondary structure such as translation initiation, nuclear and mitochondrial splicing, and ribosome and spliceosome assembly. Based on their distribution patter…
PLCE1	Vector+NTRK1	-1.2163	PLCE1:phospholipase C,epsilon 1:This gene encodes a phospholipase enzyme that catalyzes the hydrolysis of phosphatidylinositol-4,5-bisphosphate to generate two second messengers: inositol 1,4,5-triphosphate (IP3) and diacylglycerol (DAG). These second messengers subsequently regulate various processes affecting cell growth, differentiation, and gene expression. This enzyme is regulated by small m…
MAP2	Vector+NTRK1	-1.24611	MAP2:methionyl aminopeptidase 2:This gene is a member of the methionyl aminopeptidase family and encodes a protein that binds 2 cobalt or manganese ions. This protein functions both by protecting the alpha subunit of eukaryotic initiation factor 2 from inhibitory phosphorylation and by removing the amino-terminal methionine residue from nascent protein. Increased expression of this gene is associ…
NUAK1	Vector+NTRK1	-1.26173	NUAK1:NUAK family,SNF1-like kinase,1:
FILIP1L	Vector+NTRK1	-1.26675	FILIP1L:filamin A interacting protein 1-like:
RPS6KA2	Vector+NTRK1	-1.2823	RPS6KA2:ribosomal protein S6 kinase,90kDa,polypeptide 2:This gene encodes a member of the RSK (ribosomal S6 kinase) family of serine/threonine kinases. This kinase contains 2 non-identical kinase catalytic domains and phosphorylates various substrates, including members of the mitogen-activated kinase (MAPK) signalling pathway. The activity of this protein has been implicated in controlling cell …
GSS	Vector+NTRK1	-1.28404	GSS:glutathione synthetase:Glutathione is important for a variety of biological functions, including protection of cells from oxidative damage by free radicals, detoxification of xenobiotics, and membrane transport. The protein encoded by this gene functions as a homodimer to catalyze the second step of glutathione biosynthesis, which is the ATP-dependent conversion of gamma-L-glutamyl-L-cysteine…
IGFBP4	Vector+NTRK1	-1.34688	IGFBP4:insulin-like growth factor binding protein 4:This gene is a member of the insulin-like growth factor binding protein (IGFBP) family and encodes a protein with an IGFBP domain and a thyroglobulin type-I domain. The protein binds both insulin-like growth factors (IGFs) I and II and circulates in the plasma in both glycosylated and non-glycosylated forms. Binding of this protein prolongs the …
TMSB4X	Vector+NTRK1	-1.42585	TMSB4X:thymosin beta 4,X-linked:This gene encodes an actin sequestering protein which plays a role in regulation of actin polymerization. The protein is also involved in cell proliferation, migration, and differentiation. This gene escapes X inactivation and has a homolog on chromosome Y. [provided by RefSeq, Jul 2008]. Publication Note: This RefSeq record includes a subset of the publications th…
SFRP1	Vector+NTRK1	-1.55577	SFRP1:secreted frizzled-related protein 1:This gene encodes a member of the SFRP family that contains a cysteine-rich domain homologous to the putative Wnt-binding site of Frizzled proteins. Members of this family act as soluble modulators of Wnt signaling; epigenetic silencing of SFRP genes leads to deregulated activation of the Wnt-pathway which is associated with cancer. This gene may also be …
ASCL1	Vector+NTRK1	-1.64076	ASCL1:achaete-scute complex homolog 1 (Drosophila):This gene encodes a member of the basic helix-loop-helix (BHLH) family of transcription factors. The protein activates transcription by binding to the E box (5'-CANNTG-3'). Dimerization with other BHLH proteins is required for efficient DNA binding. This protein plays a role in the neuronal commitment and differentiation and in the generation of …
FBN1	Vector+NTRK1	-2.06374	FBN1:fibrillin 1:This gene encodes a member of the fibrillin family. The encoded protein is a large, extracellular matrix glycoprotein that serve as a structural component of 10-12 nm calcium-binding microfibrils. These microfibrils provide force bearing structural support in elastic and nonelastic connective tissue throughout the body. Mutations in this gene are associated with Marfan syndrome, …
